# Supplementary material for: Phenotypic and genetic alterations of Burkholderia pseudomallei in patients during relapse and persistent infections
Source: Front Microbiol. 2023 Feb 6;14:1103297. doi: 10.3389/fmicb.2023.1103297 (PMC9939903; doi:10.3389/fmicb.2023.1103297)
Supplement: Supplementary file 1 [file Data_Sheet_1.XLSX]

## Sheet: Sheet2
Pateint id	Bacterial id	Isolate type	Infection type	Genome id	Isolated year	Specimen	Source	Povince	Country	Region	Accession	Reference
P8	DR60127A	primary	relapse	34873_7#15	2018-04-25	Blood	human	Roi Et	Thailand	Asia	ERR6560173	This study
P11	DR80124A	primary	relapse	34873_7#100	2018-04-22	Blood	human	Surin	Thailand	Asia	ERR6560257	This study
P7	DR50169A	primary	relapse	34926_8#25	2018-07-21	Blood	human	Mukdahan	Thailand	Asia	ERR6595770	This study
P6	DR50139A	primary	relapse	34926_8#162	2018-01-31	Pus	human	Mukdahan	Thailand	Asia	ERR6595907	This study
P13	DR10022A	primary	persistent	27035_8#43	2015-10-06	Blood	human	Udon Thani	Thailand	Asia	ERS2693217	This study
P1	DR40022A	primary	relapse	27097_8#44	2016-02-25	Blood	human	Nakhon Phanom	Thailand	Asia	ERS2693417	This study
P2	DR40071A	primary	relapse	27097_8#78	2016-11-04	Blood	human	Nakhon Phanom	Thailand	Asia	ERS2693455	This study
P14	DR40099A	primary	persistent	27097_8#96	2017-07-06	Sputum	human	Nakhon Phanom	Thailand	Asia	ERS2693474	This study
P3	DR50039A	primary	relapse	27097_8#142	2017-06-01	Pus	human	Mukdahan	Thailand	Asia	ERS2693521	This study
P4	DR50054A	primary	relapse	27097_8#152	2017-06-24	Sputum	human	Mukdahan	Thailand	Asia	ERS2693531	This study
P5	DR50117A	primary	relapse	27045_7#2	2017-10-16	Blood	human	Savannakhet	Laos	Asia	ERS2693575	This study
P16	DR60096A	primary	persistent	27045_7#73	2017-11-16	Pus	human	Roi Et	Thailand	Asia	ERS2693646	This study
P17	DR60101A	primary	persistent	27045_7#76	2017-12-07	Sputum	human	Roi Et	Thailand	Asia	ERS2693649	This study
P9	DR70069A	primary	relapse	27045_7#149	2018-01-15	Pus	human	Buriram	Thailand	Asia	ERS2693722	This study
P10	DR70086A	primary	relapse	27045_7#166	2018-03-19	Blood	human	Buriram	Thailand	Asia	ERS2693739	This study
P19	DR80047A	primary	persistent	27045_8#27	2017-07-04	Blood	human	Surin	Thailand	Asia	ERS2693794	This study
P12	DR90031A	primary	relapse	27045_8#95	2017-07-26	Blood	human	Sisaket	Thailand	Asia	ERS2693861	This study
P20	DR50211A	primary	relapse	34926_8#109	2018-10-22	Blood	human	Mukdahan	Thailand	Asia	ERS4387443	This study
P15	DR60029A	primary	persistent	34956_7#39	2017-06-01	Blood	human	Roi Et	Thailand	Asia	ERS4387454	This study
P18	DR60123A	primary	persistent	34873_7#10	2018-04-14	Sputum	human	Roi Et	Thailand	Asia	ERS4387500	This study
P2	DR40071E	seconday	relapse	34957_1#117	2017-04-25	Blood	human	Nakhon Phanom	Thailand	Asia	ERS4387752	This study
P4	DR50054E	seconday	relapse	34957_1#121	2018-06-09	Sputum	human	Mukdahan	Thailand	Asia	ERS4387754	This study
P6	DREX773	seconday	relapse	34957_1#125	2018-10-22	Pus	human	Mukdahan	Thailand	Asia	ERS4387756	This study
P20	DR50211E	seconday	relapse	34956_7#69	2019-07-07	Blood	human	Mukdahan	Thailand	Asia	ERS4387758	This study
P9	DR70069E	seconday	relapse	34957_1#131	2018-07-27	Blood	human	Buriram	Thailand	Asia	ERS4387760	This study
P11	DR80124E1	seconday	relapse	34957_1#135	2018-10-11	Blood	human	Surin	Thailand	Asia	ERS4387762	This study
P14	DREX306	seconday	persistent	34957_1#140	2017-09-13	Sputum	human	Nakhon Phanom	Thailand	Asia	ERS4387764	This study
P16	DREX500	seconday	persistent	34957_1#144	2018-01-22	Pus	human	Roi Et	Thailand	Asia	ERS4387766	This study
P18	DREX643	seconday	persistent	34957_1#148	2018-07-31	Blood	human	Roi Et	Thailand	Asia	ERS4387768	This study
P19	DREX358	seconday	persistent	34957_1#150	2017-09-16	Blood	human	Surin	Thailand	Asia	ERS4387769	This study
P13	DREX030	seconday	persistent	34957_1#138	2016-03-28	Blood	human	Udon Thani	Thailand	Asia	ERR6596069	This study
P1	DR40022E	seconday	relapse	34957_1#115	2016-11-25	Pus	human	Nakhon Phanom	Thailand	Asia	ERR6596046	This study
P3	DREX704	seconday	relapse	34957_1#119	2018-08-23	Blood	human	Mukdahan	Thailand	Asia	ERR6596050	This study
P5	DR50117E1	seconday	relapse	34957_1#123	2018-04-18	Blood	human	Savannakhet	Thailand	Asia	ERR6596054	This study
P7	DR50169E1	seconday	relapse	34957_1#127	2019-01-01	Pus	human	Mukdahan	Thailand	Asia	ERR6596058	This study
P15	DREX199	seconday	persistent	34957_1#142	2017-07-09	Blood	human	Roi Et	Thailand	Asia	ERR6596073	This study
P17	DREX512	seconday	persistent	34957_1#146	2018-03-15	Sputum	human	Roi Et	Thailand	Asia	ERR6596077	This study
P8	DR60127E	seconday	relapse	34957_1#129	2019-02-11	Blood	human	Roi Et	Thailand	Asia	ERR6596060	This study
P10	DR70086E	seconday	relapse	34957_1#133	2018-11-06	Blood	human	Buriram	Thailand	Asia	ERR6596064	This study
P12	DREX762	seconday	relapse	34957_1#151	2018-12-26	Pus	human	Sisaket	Thailand	Asia	ERR6596082	This study
