# Supplementary material for: Phenotypic and genetic alterations of Burkholderia pseudomallei in patients during relapse and persistent infections
Source: Front Microbiol. 2023 Feb 6;14:1103297. doi: 10.3389/fmicb.2023.1103297 (PMC9939903; doi:10.3389/fmicb.2023.1103297)
Supplement: Supplementary file 2 [file Data_Sheet_2.XLSX]

## Sheet: Sheet1
Patient id	Age	ID of initial isolate	ID of second isolate	Specimen of first episode	Specimen of second episode	Period between paired isolates (day)	PFGE type of initial isolate	PFGE type of second isolate	ST type of initial isolate	ST type of second isolate	Number of SNP	Number of Indel	Evidence of oral therapy response	Infection type
P13	45-64	DR10022A	DREX030	Blood	Blood	174	T13	T13	10	10	0	0	no	persistent
P1	45-64	DR40022A	DR40022E	Blood	Pus	274	T1	T1	56	56	1	0	yes	relapse
P2	45-64	DR40071A	DR40071E	Blood	Blood	172	T2	T2	54	54	2	0	yes	relapse
P14	45-64	DR40099A	DREX306	Sputum	Sputum	69	T14	T14	211	211	0	0	no	persistent
P3	45-64	DR50039A	DREX704	Pus	Blood	448	T3	T3	178	178	5	0	yes	relapse
P4	45-64	DR50054A	DR50054E	Sputum	Sputum	NA	T4	T4	288	288	0	0	yes	relapse
P5	45-64	DR50117A	DR50117E1	Blood	Blood	184	T5	T5	208	208	0	0	yes	relapse
P6	45-64	DR50139A	DREX773	Pus	Pus	264	T6	T6	16	16	0	0	yes	relapse
P7	45-64	DR50169A	DR50169E1	Blood	Pus	164	T7	T7	47	47	0	0	yes	relapse
P20	45-64	DR50211A	DR50211E	Blood	Blood	258	T20	T20	Novel	Novel	0	0	yes	relapse
P15	45-64	DR60029A	DREX199	Blood	Blood	38	T15	T15	306	306	0	0	no	persistent
P16	45-64	DR60096A	DREX500	Pus	Pus	67	T16	T16	498	498	0	0	no	persistent
P17	≥65	DR60101A	DREX512	Sputum	Sputum	98	T17	T17	531	531	5	0	no	persistent
P18	45-64	DR60123A	DREX643	Sputum	Blood	108	T18	T18	206	206	0	0	no	persistent
P8	25-44	DR60127A	DR60127E	Blood	Blood	292	T8	T8	520	520	0	0	yes	relapse
P9	45-64	DR70069A	DR70069E	Pus	Blood	193	T9	T9	180	180	0	0	yes	relapse
P10	15-24	DR70086A	DR70086E	Blood	Blood	232	T10	T10	10	10	1	0	yes	relapse
P19	45-64	DR80047A	DREX358	Blood	Blood	74	T19	T19	177	177	0	0	no	persistent
P11	15-24	DR80124A	DR80124E1	Blood	Blood	172	T11	T11	176	176	0	0	yes	relapse
P12	≥65	DR90031A	DREX762	Blood	Pus	518	T12	T12	207	207	2	1	yes	relapse
P21	25-44	DR50050A	DR50050E	Blood	Blood	745	T27	T28	NA	NA	NA	NA	yes	reinfection
P22	45-64	DR50007A	DR50007E	Blood	Blood	303	T25	T26	NA	NA	NA	NA	yes	reinfection
P23	45-64	DR50069A	DR50069E	Sputum	Blood	470	T21	T22	NA	NA	NA	NA	yes	reinfection
