# Supplementary material for: Phenotypic and genetic alterations of Burkholderia pseudomallei in patients during relapse and persistent infections
Source: Front Microbiol. 2023 Feb 6;14:1103297. doi: 10.3389/fmicb.2023.1103297 (PMC9939903; doi:10.3389/fmicb.2023.1103297)
Supplement: Supplementary file 3 [file Data_Sheet_3.XLSX]

## Sheet: no_snp_day
pateint id	Infection type	Number of SNP	Period between paired isolates	Mutation rate per year
P13	persistent	0	174	NA
P1	relapse	1	274	1.33212
P2	relapse	2	172	4.24419
P14	persistent	0	69	NA
P3	relapse	4	448	3.25893
P4	relapse	0	NA	NA
P5	relapse	0	184	NA
P6	relapse	0	264	NA
P7	relapse	0	164	NA
P20	relapse	0	258	NA
P15	persistent	0	38	NA
P16	persistent	0	67	NA
P17	persistent	5	98	18.6224
P18	persistent	0	108	NA
P8	relapse	0	292	NA
P9	relapse	0	193	NA
P10	relapse	1	232	1.57328
P19	persistent	0	74	NA
P11	relapse	0	172	NA
P12	relapse	2	518	1.40927
